# Supplementary material for: 1-(3,4-Dimeth­oxy­phen­yl)propan-1-one
Source: Acta Crystallogr Sect E Struct Rep Online. 2011 Sep 14;67(Pt 10):o2568. doi: 10.1107/S1600536811035173 (PMC3201510; doi:10.1107/S1600536811035173)
Supplement: Supplementary file 2 [file e-67-o2568-Isup2.hkl]

# 
# h,k,l, Fc-squared, Fo-squared, sigma(Fo-squared) and status flag 
# 
data_I
_shelx_title ' 100511d in P2(1)/c' 
_shelx_refln_list_code          4 
_shelx_F_calc_maximum      247.78 
_exptl_crystal_F_000       416.00 
_reflns_d_resolution_high  0.8409 
 
loop_ 
 _symmetry_equiv_pos_as_xyz 
 'x, y, z' 
 '-x, y+1/2, -z+1/2' 
 '-x, -y, -z' 
 'x, -y-1/2, z-1/2' 
 
_cell_length_a     8.9308 
_cell_length_b    13.8582 
_cell_length_c     8.5692 
_cell_angle_alpha  90.000 
_cell_angle_beta  102.427 
_cell_angle_gamma  90.000 
 
_shelx_F_squared_multiplier     1.000 
 
loop_ 
 _refln_index_h 
 _refln_index_k 
 _refln_index_l 
 _refln_F_squared_calc 
 _refln_F_squared_meas 
 _refln_F_squared_sigma 
 _refln_observed_status 
   1   0   0     2360.58     2254.97     23.32 o 
   2   0   0     3591.27     3487.74     29.39 o 
   3   0   0      629.58      611.25      5.91 o 
   4   0   0        8.27        4.95      1.16 o 
   5   0   0       49.62       53.77      1.43 o 
   6   0   0      112.44      118.73      2.29 o 
   7   0   0      142.02      142.41      3.75 o 
   8   0   0        4.35        5.42      1.51 o 
   9   0   0       20.71       25.59      3.90 o 
  10   0   0        4.42        4.33      3.10 o 
   1   1   0        0.10       -0.17      0.11 o 
   2   1   0        9.02       11.61      0.53 o 
   3   1   0     2223.23     2159.42     14.50 o 
   4   1   0     1010.71     1053.92      7.06 o 
   5   1   0      729.43      742.45      5.35 o 
   6   1   0        6.48        5.06      0.66 o 
   7   1   0        0.00       -0.87      0.73 o 
   8   1   0       17.85       16.10      1.36 o 
   9   1   0       32.39       38.55      2.85 o 
  10   1   0       21.30       29.94      3.11 o 
   0   2   0     3725.52     3622.97     57.22 o 
   1   2   0      138.71      120.76      1.47 o 
   2   2   0      428.01      441.16      3.39 o 
   3   2   0      917.03      881.64      9.55 o 
   4   2   0        4.77        7.52      0.54 o 
   5   2   0      213.20      215.53      2.33 o 
   6   2   0      126.46      131.38      2.36 o 
   7   2   0       27.21       29.35      1.21 o 
   8   2   0       19.36       21.66      1.54 o 
   9   2   0      110.42      113.79      4.22 o 
  10   2   0        7.14       10.69      2.44 o 
   1   3   0     3354.69     3267.21     69.02 o 
   2   3   0     1616.69     1600.81     10.90 o 
   3   3   0      241.39      261.02      2.41 o 
   4   3   0      303.59      308.37      3.35 o 
   5   3   0       23.80       21.74      0.91 o 
   6   3   0       66.54       72.14      1.70 o 
   7   3   0       59.84       57.75      1.53 o 
   8   3   0      132.61      140.11      2.89 o 
   9   3   0       51.08       46.02      2.94 o 
  10   3   0        7.18        3.48      2.82 o 
   0   4   0      150.49      132.61      3.15 o 
   1   4   0       64.99       65.84      1.19 o 
   2   4   0      734.89      773.97      6.41 o 
   3   4   0      372.30      389.70      4.88 o 
   4   4   0      500.47      514.62      4.33 o 
   5   4   0       38.93       35.25      1.20 o 
   6   4   0       72.91       70.98      1.74 o 
   7   4   0        1.96       -0.59      0.71 o 
   8   4   0       44.32       41.51      1.82 o 
   9   4   0      141.99      137.28      6.40 o 
  10   4   0        0.11       -1.22      2.54 o 
   1   5   0      669.83      707.96      6.95 o 
   2   5   0      186.20      208.35      2.75 o 
   3   5   0        0.73        0.42      0.38 o 
   4   5   0      646.90      676.68      8.97 o 
   5   5   0       26.17       30.65      3.08 o 
   6   5   0       46.60       43.14      1.45 o 
   7   5   0       20.49       20.96      1.41 o 
   8   5   0        7.47        3.00      1.86 o 
   9   5   0        1.54        2.57      1.82 o 
   0   6   0      339.80      341.50      4.80 o 
   1   6   0       12.32       12.33      0.89 o 
   2   6   0      294.04      381.38      4.45 o 
   3   6   0      289.63      304.73      3.36 o 
   4   6   0       24.41       21.83      0.92 o 
   5   6   0       61.99       58.27      1.55 o 
   6   6   0       20.83       21.07      1.23 o 
   7   6   0       39.11       33.44      1.52 o 
   8   6   0        3.62        1.58      1.14 o 
   9   6   0       24.75       17.15      2.33 o 
   1   7   0        0.67        1.36      0.58 o 
   2   7   0      251.46      281.01      3.71 o 
   3   7   0       70.96       69.82      2.35 o 
   4   7   0       10.11       13.65      1.82 o 
   5   7   0       36.85       40.05      1.61 o 
   6   7   0       24.32       23.61      1.52 o 
   7   7   0       17.45       22.02      1.71 o 
   8   7   0       21.56       25.60      2.36 o 
   9   7   0        0.20       -1.85      1.59 o 
   0   8   0      341.86      359.88      8.19 o 
   1   8   0      103.01       98.66      3.67 o 
   2   8   0        4.48        2.25      0.62 o 
   3   8   0        6.58        5.83      0.91 o 
   4   8   0       50.82       53.69      2.23 o 
   5   8   0      252.21      249.44      5.11 o 
   6   8   0       16.09       17.39      1.53 o 
   7   8   0      105.51      107.47      5.03 o 
   8   8   0        8.02        6.70      1.44 o 
   9   8   0        0.83       -1.57      1.71 o 
   1   9   0        6.67        7.61      0.71 o 
   2   9   0      283.40      285.07      8.00 o 
   3   9   0       24.27       20.93      1.26 o 
   4   9   0        2.89        2.63      1.15 o 
   5   9   0       86.73       85.79      3.04 o 
   6   9   0       23.78       26.64      2.16 o 
   7   9   0        0.44        0.10      1.31 o 
   8   9   0        6.07        4.21      1.57 o 
   0  10   0      191.26      212.29      4.14 o 
   1  10   0       12.07       14.04      0.97 o 
   2  10   0        9.91        8.23      1.04 o 
   3  10   0       28.47       31.88      1.60 o 
   4  10   0       34.95       31.46      5.01 o 
   5  10   0      310.97      315.52      7.53 o 
   6  10   0       75.46       76.27      3.12 o 
   7  10   0        8.50        8.16      2.21 o 
   8  10   0        0.16        1.00      1.51 o 
   1  11   0      131.59      124.87      3.40 o 
   2  11   0       55.65       49.24      1.86 o 
   3  11   0       50.55       56.73      2.54 o 
   4  11   0        9.75        5.37      1.42 o 
   5  11   0       55.67       46.08      2.56 o 
   6  11   0       11.82       10.80      1.94 o 
   7  11   0        0.97        1.35      1.58 o 
   0  12   0       15.74       20.71      1.83 o 
   1  12   0       16.63       13.77      1.13 o 
   2  12   0        1.85       -0.10      0.79 o 
   3  12   0      190.85      193.20      7.36 o 
   4  12   0      120.27      118.36      3.77 o 
   5  12   0        0.17        1.13      1.26 o 
   6  12   0        1.72       -0.73      1.40 o 
   7  12   0        3.24        5.98      1.76 o 
   1  13   0       84.03       76.77      2.03 o 
   2  13   0       47.33       45.96      2.03 o 
   3  13   0       63.07       63.16      2.86 o 
   4  13   0       16.64       18.74      2.11 o 
   5  13   0        1.28        0.35      1.43 o 
   6  13   0       23.78       25.84      2.63 o 
   0  14   0        0.70       -0.78      1.13 o 
   1  14   0       34.10       34.97      1.90 o 
   2  14   0       14.87        8.14      2.30 o 
   3  14   0        5.96        4.46      1.45 o 
   4  14   0        5.74        3.57      1.53 o 
   5  14   0        1.78        4.03      1.70 o 
   1  15   0       15.57       17.62      1.73 o 
   2  15   0       11.35       10.81      1.96 o 
   3  15   0        5.82        4.70      1.93 o 
   4  15   0        0.57        0.49      1.41 o 
   0  16   0        7.36        7.34      2.68 o 
   1  16   0        0.05        0.24      1.43 o 
   2  16   0        3.63        6.72      1.81 o 
 -10   1   1        0.36       -0.23      1.83 o 
  -9   1   1        1.07        0.66      1.68 o 
  -8   1   1      231.40      234.70      5.59 o 
  -7   1   1      252.22      262.68      3.12 o 
  -6   1   1      193.63      199.79      2.19 o 
  -5   1   1       91.58      105.31      1.41 o 
  -4   1   1       88.63      109.18      1.35 o 
  -3   1   1      404.24      410.62      3.86 o 
  -2   1   1      158.98      159.18      1.53 o 
  -1   1   1      299.65      280.78      2.96 o 
   0   1   1     1704.70     1645.69     19.79 o 
   1   1   1      676.96      673.35      7.83 o 
   2   1   1      945.20      899.96      7.06 o 
   3   1   1      148.25      140.14      1.47 o 
   4   1   1       25.06       20.03      0.58 o 
   5   1   1       51.77       54.93      0.99 o 
   6   1   1        3.98        2.54      0.62 o 
   7   1   1       50.35       51.72      1.76 o 
   8   1   1       95.60      102.19      2.55 o 
   9   1   1       55.55       57.10      2.23 o 
  10   1   1        0.03       -2.07      2.26 o 
 -10   2   1        1.87       -0.79      1.90 o 
  -9   2   1       10.91       10.44      2.14 o 
  -8   2   1      304.67      315.94      8.47 o 
  -7   2   1        0.19       -0.01      0.63 o 
  -6   2   1       85.96       80.55      1.35 o 
  -5   2   1        3.02        0.76      0.40 o 
  -4   2   1      243.75      279.86      2.72 o 
  -3   2   1        0.14        1.44      0.68 o 
  -2   2   1      734.85      644.24      6.60 o 
  -1   2   1       34.88       44.23      4.80 o 
   0   2   1     6030.05     5504.79     77.23 o 
   1   2   1     4819.99     5004.49     37.12 o 
   2   2   1       76.77       61.32      1.04 o 
   3   2   1      337.38      334.36      3.29 o 
   4   2   1        8.79        9.72      0.73 o 
   5   2   1       89.85       91.16      1.74 o 
   6   2   1        5.28        5.59      0.73 o 
   7   2   1       31.48       31.36      1.52 o 
   8   2   1        3.61        3.58      1.15 o 
   9   2   1       98.71      110.47      3.34 o 
  10   2   1        4.98        5.36      3.34 o 
 -10   3   1        8.89        7.66      2.38 o 
  -9   3   1      130.97      141.56      7.65 o 
  -8   3   1        2.28        1.78      1.20 o 
  -7   3   1       35.76       34.66      1.53 o 
  -6   3   1       90.18       91.12      4.17 o 
  -5   3   1       86.14       77.33      1.37 o 
  -4   3   1     2222.90     2392.00     16.33 o 
  -3   3   1      121.46      127.15      1.54 o 
  -2   3   1      143.19      140.55      3.39 o 
  -1   3   1      280.83      276.74      3.69 o 
   0   3   1      302.09      285.01      3.59 o 
   1   3   1      192.08      206.51      2.40 o 
   2   3   1      159.13      155.98      1.70 o 
   3   3   1       75.05       79.38      1.83 o 
   4   3   1        3.38        6.46      0.63 o 
   5   3   1      532.73      554.61      5.46 o 
   6   3   1       72.90       74.98      1.76 o 
   7   3   1       14.21       13.31      1.21 o 
   8   3   1       16.38       15.48      1.63 o 
   9   3   1        5.75        6.39      1.58 o 
 -10   4   1        0.05       -2.36      1.73 o 
  -9   4   1        0.79        0.57      1.64 o 
  -8   4   1        0.95        0.58      0.90 o 
  -7   4   1        0.02       -0.97      0.65 o 
  -6   4   1       82.46       75.53      1.76 o 
  -5   4   1        0.46       -0.46      0.39 o 
  -4   4   1      835.37      867.42      8.51 o 
  -3   4   1      479.29      482.63      4.59 o 
  -2   4   1        0.84        0.94      0.96 o 
  -1   4   1       53.35       55.77      1.35 o 
   0   4   1      264.74      279.13      3.46 o 
   1   4   1      856.04      863.15     13.15 o 
   2   4   1      122.05      115.35      1.52 o 
   3   4   1        9.39       11.21      0.76 o 
   4   4   1      116.81      110.46      2.29 o 
   5   4   1      216.12      217.37      4.10 o 
   6   4   1        7.13        8.16      0.89 o 
   7   4   1        1.82        2.40      0.84 o 
   8   4   1        2.81        2.05      1.51 o 
   9   4   1        5.30        7.61      2.73 o 
 -10   5   1       18.43       19.75      3.76 o 
  -9   5   1       41.45       42.67      3.01 o 
  -8   5   1        0.75        0.46      0.94 o 
  -7   5   1        1.31       -0.24      0.73 o 
  -6   5   1        7.47        6.71      0.87 o 
  -5   5   1        4.95        3.92      0.56 o 
  -4   5   1      200.54      224.16      2.53 o 
  -3   5   1      514.19      561.18      8.99 o 
  -2   5   1      288.09      285.78      3.52 o 
  -1   5   1      257.84      264.15      3.17 o 
   0   5   1       46.46       40.98      0.96 o 
   1   5   1      181.13      162.70      3.21 o 
   2   5   1       46.75       41.96      0.96 o 
   3   5   1      265.16      262.37      3.15 o 
   4   5   1       40.53       39.63      1.19 o 
   5   5   1      103.98      101.39      1.97 o 
   6   5   1        4.62        5.53      0.85 o 
   7   5   1        4.57        5.57      1.11 o 
   8   5   1        5.01        2.68      2.12 o 
   9   5   1        0.25        1.79      1.78 o 
  -9   6   1        9.57       10.63      3.01 o 
  -8   6   1        0.05       -1.23      0.82 o 
  -7   6   1        2.12       -0.26      0.76 o 
  -6   6   1        2.26        1.50      0.72 o 
  -5   6   1        2.16        3.21      0.77 o 
  -4   6   1       35.92       47.77      2.64 o 
  -3   6   1       25.79       27.30      1.13 o 
  -2   6   1      115.70      106.20      1.95 o 
  -1   6   1      159.43      162.04      3.34 o 
   0   6   1      397.75      431.45      5.32 o 
   1   6   1      523.17      568.77     12.33 o 
   2   6   1      132.14      137.17      1.95 o 
   3   6   1        3.14        2.52      0.65 o 
   4   6   1       27.96       25.39      1.28 o 
   5   6   1        3.21        5.01      0.76 o 
   6   6   1        3.50        2.57      0.91 o 
   7   6   1       10.51        9.40      1.33 o 
   8   6   1        0.84        0.80      1.43 o 
   9   6   1        0.50       -1.56      1.59 o 
  -9   7   1        0.46       -0.86      1.39 o 
  -8   7   1        0.27       -0.79      1.05 o 
  -7   7   1       11.94       12.25      1.22 o 
  -6   7   1      105.41      108.61      3.27 o 
  -5   7   1       23.41       24.08      1.88 o 
  -4   7   1      145.34      148.33      2.69 o 
  -3   7   1       30.86       39.12      1.36 o 
  -2   7   1      318.92      329.46      4.18 o 
  -1   7   1      655.23      753.67      9.32 o 
   0   7   1     1626.73     1933.26     15.11 o 
   1   7   1      978.61     1169.33     12.89 o 
   2   7   1      464.09      534.10      5.96 o 
   3   7   1      130.92      133.22      2.38 o 
   4   7   1       32.40       33.79      1.49 o 
   5   7   1      130.08      133.85      2.90 o 
   6   7   1       28.27       29.12      1.71 o 
   7   7   1       40.69       38.15      2.56 o 
   8   7   1        4.00        2.36      1.63 o 
   9   7   1        0.00       -2.77      1.88 o 
  -9   8   1       12.60       15.86      2.20 o 
  -8   8   1       17.78       23.48      2.30 o 
  -7   8   1        0.00       -1.77      1.18 o 
  -6   8   1      127.62      126.61      6.40 o 
  -5   8   1      560.82      554.13      9.80 o 
  -4   8   1        3.56        1.74      0.75 o 
  -3   8   1      249.10      245.01      4.81 o 
  -2   8   1       43.18       43.18      1.40 o 
  -1   8   1      390.96      466.43      5.45 o 
   0   8   1      118.41      136.20      2.07 o 
   1   8   1       75.71       84.90      1.70 o 
   2   8   1      285.79      296.77      7.05 o 
   3   8   1       45.18       43.56      1.80 o 
   4   8   1      111.91      111.23      2.61 o 
   5   8   1        0.00       -0.47      0.86 o 
   6   8   1      176.05      183.95      3.73 o 
   7   8   1       78.77       82.16      2.70 o 
   8   8   1        0.13       -1.09      1.26 o 
  -8   9   1       30.16       29.95      2.67 o 
  -7   9   1       43.18       38.59      4.68 o 
  -6   9   1      217.68      223.09      5.12 o 
  -5   9   1      102.88      105.29      3.32 o 
  -4   9   1       16.30       15.31      1.29 o 
  -3   9   1        3.56        3.36      0.81 o 
  -2   9   1       55.88       41.85      1.52 o 
  -1   9   1       97.60       93.42      2.37 o 
   0   9   1        5.20        3.44      0.59 o 
   1   9   1        1.15        0.28      0.52 o 
   2   9   1      132.48      133.40      4.83 o 
   3   9   1       76.22       64.03      3.48 o 
   4   9   1        4.66        2.66      1.16 o 
   5   9   1       14.65       15.66      1.72 o 
   6   9   1       16.43       18.63      1.68 o 
   7   9   1      108.15      120.44      3.29 o 
   8   9   1        4.49        7.89      1.58 o 
  -8  10   1       12.78        8.42      1.90 o 
  -7  10   1       37.80       31.91      2.63 o 
  -6  10   1       44.93       41.05      4.66 o 
  -5  10   1        4.15        7.81      1.56 o 
  -4  10   1        2.40        0.31      1.24 o 
  -3  10   1      704.16      697.03     10.58 o 
  -2  10   1      396.47      398.53      5.32 o 
  -1  10   1       94.83      109.77      2.08 o 
   0  10   1       33.66       37.91      1.88 o 
   1  10   1       68.12       66.89      1.62 o 
   2  10   1       41.74       45.80      2.00 o 
   3  10   1      201.93      204.73      4.64 o 
   4  10   1      426.03      422.93     14.27 o 
   5  10   1        0.26       -0.69      1.29 o 
   6  10   1        2.46        3.91      1.58 o 
   7  10   1       11.26       12.37      1.69 o 
  -7  11   1        0.05        1.04      1.69 o 
  -6  11   1        4.12        3.12      1.54 o 
  -5  11   1        3.55        2.95      2.26 o 
  -4  11   1        3.96        5.11      1.48 o 
  -3  11   1       77.44       78.93      3.41 o 
  -2  11   1      399.58      409.59      5.59 o 
  -1  11   1        2.07        0.35      0.75 o 
   0  11   1      118.51      111.59      2.91 o 
   1  11   1      116.48      111.70      2.17 o 
   2  11   1        8.97        6.65      1.53 o 
   3  11   1      310.66      318.59     10.38 o 
   4  11   1       73.33       74.48      3.07 o 
   5  11   1        0.01       -0.60      1.34 o 
   6  11   1        1.46        2.10      1.56 o 
   7  11   1        1.37        2.13      1.72 o 
  -7  12   1        2.46        2.89      1.69 o 
  -6  12   1        0.01        0.05      1.47 o 
  -5  12   1        5.34        3.74      1.48 o 
  -4  12   1        3.74        4.87      2.30 o 
  -3  12   1       83.55       80.71      2.51 o 
  -2  12   1      316.06      309.85      5.58 o 
  -1  12   1       46.19       39.38      1.77 o 
   0  12   1        0.01       -1.02      0.68 o 
   1  12   1        1.96       -0.28      0.89 o 
   2  12   1        9.51        7.96      1.70 o 
   3  12   1      252.97      243.31     14.82 o 
   4  12   1       92.31       89.42      3.49 o 
   5  12   1        2.17        3.18      1.54 o 
   6  12   1        4.25        6.33      1.81 o 
  -6  13   1        1.22        0.43      1.86 o 
  -5  13   1        9.74       11.22      1.95 o 
  -4  13   1        8.41        6.75      1.61 o 
  -3  13   1        0.11        1.11      1.28 o 
  -2  13   1        1.74        0.33      0.88 o 
  -1  13   1        4.99        4.82      0.95 o 
   0  13   1        4.35        3.18      1.13 o 
   1  13   1        0.38       -0.79      0.99 o 
   2  13   1        0.64       -0.85      1.20 o 
   3  13   1        0.79       -0.62      1.28 o 
   4  13   1        0.61        1.99      1.45 o 
   5  13   1        0.52       -0.65      1.35 o 
   6  13   1        5.04        4.75      2.49 o 
  -5  14   1       12.02       14.75      2.14 o 
  -4  14   1        1.17       -0.03      1.28 o 
  -3  14   1        2.63        2.71      1.86 o 
  -2  14   1        0.72        0.72      0.88 o 
  -1  14   1        6.16        8.48      1.36 o 
   0  14   1       11.61       13.00      2.46 o 
   1  14   1       11.45       12.33      1.50 o 
   2  14   1        2.58        4.90      1.52 o 
   3  14   1        0.84       -1.47      1.25 o 
   4  14   1        3.40        3.15      1.70 o 
   5  14   1        0.10        1.53      1.63 o 
  -4  15   1        1.79        0.51      1.58 o 
  -3  15   1        5.06        3.80      1.55 o 
  -2  15   1        0.33       -1.08      1.32 o 
  -1  15   1        3.44        2.91      1.26 o 
   0  15   1        2.51        0.65      1.17 o 
   1  15   1        0.25       -1.28      1.35 o 
   2  15   1        3.20        1.84      1.39 o 
   3  15   1        0.03       -0.08      1.54 o 
  -2  16   1        0.66       -0.75      2.16 o 
  -1  16   1       19.81       20.60      2.33 o 
   0  16   1        5.19        4.49      1.39 o 
   1  16   1        5.54        5.74      1.75 o 
   2  16   1       19.56       21.20      2.48 o 
 -10   0   2       14.95       12.23      3.29 o 
  -9   0   2        9.94        6.26      2.73 o 
  -8   0   2       95.77      105.19      5.50 o 
  -7   0   2       22.16       21.11      1.77 o 
  -6   0   2      166.15      145.97      2.57 o 
  -5   0   2      435.92      438.40      4.97 o 
  -4   0   2      232.87      264.89      3.21 o 
  -3   0   2      100.01      101.32      1.84 o 
  -2   0   2     2010.53     1919.81     21.02 o 
  -1   0   2     6128.90     5701.30     59.36 o 
   0   0   2     1266.14     1310.53     21.10 o 
   1   0   2    61395.17    63902.21    661.71 o 
   2   0   2     2206.45     2225.26     19.23 o 
   3   0   2      223.59      213.76      2.81 o 
   4   0   2       39.06       40.68      1.23 o 
   5   0   2       12.24       11.42      1.10 o 
   6   0   2       21.46       19.59      1.95 o 
   7   0   2       22.27       19.01      2.02 o 
   8   0   2       30.58       36.34      2.46 o 
   9   0   2        0.00        1.88      2.54 o 
 -10   1   2        0.52       -1.47      1.76 o 
  -9   1   2       20.09       20.23      2.43 o 
  -8   1   2      141.63      145.14      4.46 o 
  -7   1   2       59.68       53.36      1.63 o 
  -6   1   2        0.01       -0.04      0.40 o 
  -5   1   2      149.11      133.32      1.59 o 
  -4   1   2     1618.70     1668.99     14.85 o 
  -3   1   2     2122.06     2184.51     15.05 o 
  -2   1   2     1396.23     1347.95     21.82 o 
  -1   1   2      141.65      157.41      1.70 o 
   0   1   2       68.23       69.64      1.25 o 
   1   1   2      470.14      473.95      3.66 o 
   2   1   2      110.21       89.66      1.16 o 
   3   1   2        1.75        2.38      0.39 o 
   4   1   2      495.08      502.37      3.89 o 
   5   1   2       90.74       78.94      1.51 o 
   6   1   2      131.44      129.63      2.48 o 
   7   1   2        2.25        1.80      0.94 o 
   8   1   2        0.08       -0.07      1.21 o 
   9   1   2        3.56        4.04      1.58 o 
 -10   2   2        2.84        2.08      1.89 o 
  -9   2   2        4.17        4.29      2.12 o 
  -8   2   2      300.22      328.21      8.16 o 
  -7   2   2      157.82      158.36      2.87 o 
  -6   2   2      112.07      109.19      1.57 o 
  -5   2   2       51.08       56.77      1.05 o 
  -4   2   2      381.26      392.62      3.56 o 
  -3   2   2       44.01       52.31      1.18 o 
  -2   2   2      738.46      687.94      5.99 o 
  -1   2   2      383.59      376.42      6.02 o 
   0   2   2      904.58      862.75     13.28 o 
   1   2   2     2185.77     2168.75     18.84 o 
   2   2   2        4.63        4.26      0.34 o 
   3   2   2       85.98       70.50      1.29 o 
   4   2   2      191.82      197.09      2.56 o 
   5   2   2        1.38        1.50      0.59 o 
   6   2   2       57.26       64.80      1.84 o 
   7   2   2       79.84       85.36      2.79 o 
   8   2   2        0.23        1.42      1.26 o 
   9   2   2        1.28        2.75      1.70 o 
 -10   3   2       16.54       18.04      2.63 o 
  -9   3   2        3.93        1.48      1.77 o 
  -8   3   2      154.23      166.25      3.65 o 
  -7   3   2      234.47      231.97      4.08 o 
  -6   3   2      213.91      204.78      2.84 o 
  -5   3   2       72.88       81.21      1.45 o 
  -4   3   2        4.09        6.80      0.65 o 
  -3   3   2      781.72      780.46      7.13 o 
  -2   3   2      310.83      348.81      4.06 o 
  -1   3   2     1266.49     1283.63     16.46 o 
   0   3   2     2181.49     2003.41     15.20 o 
   1   3   2      325.01      305.41      3.97 o 
   2   3   2      592.89      529.87      4.53 o 
   3   3   2      229.99      223.15      2.60 o 
   4   3   2       60.78       60.49      1.39 o 
   5   3   2       56.44       54.51      1.47 o 
   6   3   2        8.97        8.25      0.95 o 
   7   3   2       30.43       32.27      1.91 o 
   8   3   2        6.78        5.67      1.82 o 
   9   3   2       35.44       41.50      2.53 o 
 -10   4   2        0.17        0.73      1.95 o 
  -9   4   2        7.38        7.73      2.03 o 
  -8   4   2      263.68      262.92     10.77 o 
  -7   4   2       54.57       48.61      1.73 o 
  -6   4   2        3.34        2.27      0.57 o 
  -5   4   2       67.66       59.27      1.51 o 
  -4   4   2       37.43       31.55      1.07 o 
  -3   4   2     1249.80     1339.38     18.89 o 
  -2   4   2      117.47      123.47      2.04 o 
  -1   4   2      179.83      183.41      2.75 o 
   0   4   2        5.85        6.07      0.39 o 
   1   4   2       36.68       33.22      0.83 o 
   2   4   2        2.30        0.82      0.33 o 
   3   4   2      262.53      255.90      2.90 o 
   4   4   2      246.04      248.67      3.06 o 
   5   4   2       80.83       80.38      1.78 o 
   6   4   2        5.06        5.88      1.03 o 
   7   4   2       14.65       18.77      2.08 o 
   8   4   2        2.22       -0.07      1.40 o 
   9   4   2       20.29       20.47      2.09 o 
 -10   5   2        3.42        1.26      1.96 o 
  -9   5   2        0.02       -1.41      1.13 o 
  -8   5   2        5.81        3.66      1.28 o 
  -7   5   2        5.03        0.90      0.82 o 
  -6   5   2       29.56       32.41      1.58 o 
  -5   5   2      110.36      124.61      2.46 o 
  -4   5   2       62.21       66.88      1.74 o 
  -3   5   2      622.74      672.04     16.47 o 
  -2   5   2       21.96       23.48      0.98 o 
  -1   5   2      240.14      249.79      3.13 o 
   0   5   2      481.48      491.55      4.38 o 
   1   5   2        0.84        0.65      0.25 o 
   2   5   2      373.79      378.99      3.79 o 
   3   5   2       30.41       31.66      0.83 o 
   4   5   2       12.40       16.54      1.18 o 
   5   5   2      224.30      219.17      3.69 o 
   6   5   2        6.97        5.10      1.08 o 
   7   5   2        9.57       10.31      1.83 o 
   8   5   2        8.65        7.78      1.57 o 
   9   5   2        4.62        3.98      1.71 o 
  -9   6   2        0.07       -1.15      1.14 o 
  -8   6   2       62.10       53.27      3.34 o 
  -7   6   2       32.72       33.11      1.78 o 
  -6   6   2       43.51       37.81      1.76 o 
  -5   6   2       70.35       77.04      2.72 o 
  -4   6   2      106.56       95.63      3.30 o 
  -3   6   2        6.38        3.49      0.68 o 
  -2   6   2      318.61      341.57      4.32 o 
  -1   6   2      127.17      150.24      2.34 o 
   0   6   2      191.17      194.76      2.61 o 
   1   6   2      105.30      100.66      1.96 o 
   2   6   2       41.01       39.98      1.09 o 
   3   6   2      142.36      151.73      3.39 o 
   4   6   2       87.04       87.25      2.22 o 
   5   6   2       21.85       23.30      1.41 o 
   6   6   2        4.49        6.85      1.15 o 
   7   6   2        0.84        0.70      1.09 o 
   8   6   2       21.54       22.28      2.66 o 
  -9   7   2        0.39       -0.85      1.23 o 
  -8   7   2        0.09       -1.67      1.11 o 
  -7   7   2       40.17       33.20      2.73 o 
  -6   7   2       23.28       23.24      1.90 o 
  -5   7   2       26.45       22.79      1.37 o 
  -4   7   2        0.16       -0.11      0.62 o 
  -3   7   2       28.20       20.94      1.09 o 
  -2   7   2      169.08      167.73      2.76 o 
  -1   7   2      308.11      330.30      4.12 o 
   0   7   2        0.99        1.15      0.68 o 
   1   7   2       15.05       14.46      0.76 o 
   2   7   2        0.73        1.22      0.57 o 
   3   7   2       36.12       34.63      1.49 o 
   4   7   2        5.95        4.38      0.95 o 
   5   7   2       26.31       29.48      1.89 o 
   6   7   2       36.61       39.94      2.56 o 
   7   7   2        8.11        8.97      1.47 o 
   8   7   2        5.25        4.27      1.84 o 
  -9   8   2        0.01       -0.04      1.63 o 
  -8   8   2        4.86        2.78      2.85 o 
  -7   8   2        1.73       -1.08      1.23 o 
  -6   8   2      217.01      193.05      7.46 o 
  -5   8   2       21.10       20.60      1.86 o 
  -4   8   2      229.69      227.63      5.55 o 
  -3   8   2      118.52      123.19      2.51 o 
  -2   8   2       45.42       41.18      1.43 o 
  -1   8   2        7.25        6.59      0.75 o 
   0   8   2       34.55       31.89      1.05 o 
   1   8   2      236.95      236.34      2.84 o 
   2   8   2       29.38       24.74      1.07 o 
   3   8   2        4.81        5.69      0.97 o 
   4   8   2       12.08       11.98      1.27 o 
   5   8   2        9.05        7.99      1.30 o 
   6   8   2      106.57      107.88      2.97 o 
   7   8   2        7.93        9.98      1.63 o 
   8   8   2       26.13       32.98      3.01 o 
  -8   9   2        1.94        0.52      1.65 o 
  -7   9   2       18.05       15.81      2.03 o 
  -6   9   2        4.39        2.06      1.31 o 
  -5   9   2       40.78       42.22      2.30 o 
  -4   9   2       92.96       99.86      2.55 o 
  -3   9   2       12.19       12.00      1.15 o 
  -2   9   2        2.62        2.81      0.77 o 
  -1   9   2      181.17      177.58      2.96 o 
   0   9   2       31.82       34.64      1.17 o 
   1   9   2        8.36        4.76      0.83 o 
   2   9   2        0.00       -0.36      0.63 o 
   3   9   2      106.86      104.10      3.09 o 
   4   9   2       19.73       23.12      1.66 o 
   5   9   2        0.58       -0.04      1.19 o 
   6   9   2       54.51       59.13      2.46 o 
   7   9   2       13.97       15.31      1.87 o 
  -8  10   2        1.00       -0.43      1.41 o 
  -7  10   2        0.00       -0.82      1.25 o 
  -6  10   2       25.83       26.38      2.19 o 
  -5  10   2      168.69      167.57      4.34 o 
  -4  10   2      535.87      553.71     11.20 o 
  -3  10   2       18.35       17.14      1.39 o 
  -2  10   2        7.20       14.40      1.27 o 
  -1  10   2       59.30       52.07      2.27 o 
   0  10   2       31.35       26.13      1.34 o 
   1  10   2       98.61      107.29      2.48 o 
   2  10   2        5.29        4.48      1.34 o 
   3  10   2        0.49       -1.47      0.98 o 
   4  10   2       18.50       21.81      4.28 o 
   5  10   2        6.27        6.57      1.44 o 
   6  10   2       98.17       96.23      3.18 o 
   7  10   2       18.37       18.92      1.99 o 
  -7  11   2       18.25       18.57      2.24 o 
  -6  11   2        2.19        2.17      1.46 o 
  -5  11   2       13.25        9.27      1.73 o 
  -4  11   2      192.11      174.60      3.59 o 
  -3  11   2       19.97       17.19      1.53 o 
  -2  11   2       54.10       61.73      2.15 o 
  -1  11   2       92.12       90.96      2.07 o 
   0  11   2      109.01      109.67      2.68 o 
   1  11   2        3.43        1.67      0.92 o 
   2  11   2       29.46       27.87      2.87 o 
   3  11   2       18.50       18.50      2.01 o 
   4  11   2       19.29       25.92      2.89 o 
   5  11   2        2.72        4.48      1.71 o 
   6  11   2        3.16        2.60      1.70 o 
   7  11   2        4.38        2.04      1.47 o 
  -7  12   2        2.37        0.90      1.66 o 
  -6  12   2        2.36        1.80      1.51 o 
  -5  12   2        0.65        1.22      1.25 o 
  -4  12   2        6.10       10.90      1.83 o 
  -3  12   2       93.80       94.02      3.94 o 
  -2  12   2      272.55      282.34      4.65 o 
  -1  12   2       17.08       15.97      1.54 o 
   0  12   2       28.15       25.86      1.72 o 
   1  12   2        8.56        7.88      1.70 o 
   2  12   2        0.54       -1.07      1.16 o 
   3  12   2        0.26        0.68      1.45 o 
   4  12   2       57.43       58.68      2.99 o 
   5  12   2       66.05       65.10      3.29 o 
   6  12   2        1.42       -1.26      1.57 o 
  -6  13   2        0.08       -0.02      1.53 o 
  -5  13   2       40.75       46.25      2.74 o 
  -4  13   2        0.52        0.30      1.31 o 
  -3  13   2       22.47       21.04      1.75 o 
  -2  13   2       58.74       60.48      2.28 o 
  -1  13   2       38.97       37.44      1.99 o 
   0  13   2       58.16       50.39      2.08 o 
   1  13   2        1.56        0.58      1.90 o 
   2  13   2       56.61       53.12      2.86 o 
   3  13   2       24.41       24.33      3.10 o 
   4  13   2       29.83       35.95      2.88 o 
   5  13   2        9.19        5.35      1.93 o 
  -5  14   2        1.29        1.06      1.56 o 
  -4  14   2        2.30        1.59      1.55 o 
  -3  14   2        6.62        6.07      2.21 o 
  -2  14   2        0.28       -0.59      1.15 o 
  -1  14   2       21.06       13.40      1.57 o 
   0  14   2       29.32       29.96      1.87 o 
   1  14   2        0.88        0.29      1.46 o 
   2  14   2       19.54       18.13      2.17 o 
   3  14   2        6.86        2.25      1.51 o 
   4  14   2       13.56       11.54      2.14 o 
  -4  15   2        0.85       -0.71      2.26 o 
  -3  15   2        0.59       -1.83      1.69 o 
  -2  15   2        3.28        3.34      1.35 o 
  -1  15   2       17.79       17.09      1.89 o 
   0  15   2       22.87       22.73      1.88 o 
   1  15   2        0.52        0.17      1.48 o 
   2  15   2        5.46        4.42      1.74 o 
   3  15   2        3.31        4.14      1.76 o 
  -1  16   2        5.05        7.25      1.51 o 
   0  16   2        0.06       -0.03      1.58 o 
 -10   1   3        0.88       -1.54      1.89 o 
  -9   1   3        6.06        4.18      1.85 o 
  -8   1   3        7.86        8.27      1.36 o 
  -7   1   3      557.24      575.34      6.77 o 
  -6   1   3      338.30      324.50      4.17 o 
  -5   1   3      260.18      286.07      4.52 o 
  -4   1   3      278.97      319.53      3.80 o 
  -3   1   3       57.85       62.77      1.40 o 
  -2   1   3      521.66      491.18      4.17 o 
  -1   1   3       94.14       92.90      1.40 o 
   0   1   3       10.04        9.53      1.30 o 
   1   1   3     1474.64     1450.12     10.12 o 
   2   1   3      232.97      221.52      2.24 o 
   3   1   3      399.21      393.24      3.52 o 
   4   1   3       18.87       16.87      0.89 o 
   5   1   3        0.32        0.14      0.66 o 
   6   1   3       29.01       27.28      1.74 o 
   7   1   3        0.17       -0.38      1.10 o 
   8   1   3        8.26        8.28      2.05 o 
   9   1   3       23.66       32.47      8.70 o 
 -10   2   3        0.01       -0.10      1.95 o 
  -9   2   3       11.02       13.18      2.24 o 
  -8   2   3       16.97       13.64      1.66 o 
  -7   2   3      516.31      569.15      6.34 o 
  -6   2   3        2.85        0.43      0.65 o 
  -5   2   3       70.13       62.91      1.61 o 
  -4   2   3       24.14       26.71      1.06 o 
  -3   2   3      203.67      212.90      2.80 o 
  -2   2   3       27.81       24.34      0.68 o 
  -1   2   3      564.77      510.25      4.59 o 
   0   2   3       93.04       92.47      1.74 o 
   1   2   3     1372.57     1380.71     11.57 o 
   2   2   3     1112.12     1141.67      8.21 o 
   3   2   3      115.39      114.78      5.32 o 
   4   2   3       58.20       50.64      1.34 o 
   5   2   3        5.10        5.81      0.82 o 
   6   2   3       25.28       22.35      1.71 o 
   7   2   3        0.10        1.12      1.53 o 
   8   2   3        8.82       10.59      1.70 o 
   9   2   3        4.97        6.13      2.27 o 
 -10   3   3       30.89       42.30      3.59 o 
  -9   3   3        2.15        0.41      1.09 o 
  -8   3   3      190.45      178.19      4.69 o 
  -7   3   3        1.59        0.63      0.92 o 
  -6   3   3       50.50       54.44      1.61 o 
  -5   3   3      179.51      195.41      2.94 o 
  -4   3   3       25.00       25.58      1.05 o 
  -3   3   3     1829.28     1977.48     51.54 o 
  -2   3   3      203.78      204.84      4.85 o 
  -1   3   3        7.74        5.41      0.51 o 
   0   3   3      117.37      112.54      2.16 o 
   1   3   3       71.78       74.81      1.72 o 
   2   3   3      100.93       93.76      2.00 o 
   3   3   3       23.01       21.27      0.81 o 
   4   3   3        0.05       -0.14      0.64 o 
   5   3   3        0.95        0.15      0.72 o 
   6   3   3       63.21       55.07      2.17 o 
   7   3   3       15.72       16.95      1.70 o 
   8   3   3        0.89        0.62      1.29 o 
   9   3   3        5.29        7.36      1.84 o 
 -10   4   3        0.01       -0.21      1.99 o 
  -9   4   3        0.13       -1.32      1.16 o 
  -8   4   3        7.38        3.66      1.19 o 
  -7   4   3       12.94       16.36      1.59 o 
  -6   4   3       19.55       13.54      1.09 o 
  -5   4   3      239.53      234.19      4.88 o 
  -4   4   3       23.13       19.11      1.90 o 
  -3   4   3     1061.52     1185.09     23.72 o 
  -2   4   3      282.02      301.29      5.96 o 
  -1   4   3       23.04       21.70      1.11 o 
   0   4   3       17.50       18.11      0.60 o 
   1   4   3        1.80        1.26      0.42 o 
   2   4   3      395.99      371.84      3.84 o 
   3   4   3       24.07       22.48      1.25 o 
   4   4   3        2.33        1.31      0.73 o 
   5   4   3       15.25       12.76      1.21 o 
   6   4   3       26.68       29.65      2.30 o 
   7   4   3        5.06        4.09      1.58 o 
   8   4   3        1.08        1.54      1.36 o 
 -10   5   3        6.01        9.36      2.73 o 
  -9   5   3       43.51       42.19      2.28 o 
  -8   5   3       80.27       71.99      4.33 o 
  -7   5   3        0.06       -1.32      0.88 o 
  -6   5   3        1.62       -0.87      0.58 o 
  -5   5   3        9.12        6.42      0.90 o 
  -4   5   3        8.38        7.83      1.28 o 
  -3   5   3      104.91      128.08      3.07 o 
  -2   5   3      664.20      706.81     14.27 o 
  -1   5   3      125.99      125.72      3.53 o 
   0   5   3       13.12       11.35      0.57 o 
   1   5   3       26.18       25.44      0.90 o 
   2   5   3      163.27      165.26      2.26 o 
   3   5   3        6.40       13.23      2.69 o 
   4   5   3       49.02       48.36      1.76 o 
   5   5   3        0.14        0.39      0.90 o 
   6   5   3       26.02       25.10      1.95 o 
   7   5   3        0.64       -0.03      1.36 o 
   8   5   3        2.65        1.00      1.43 o 
  -9   6   3        0.00       -1.33      1.24 o 
  -8   6   3       33.32       36.00      2.06 o 
  -7   6   3        2.42        0.48      1.09 o 
  -6   6   3        0.10       -0.59      0.77 o 
  -5   6   3        0.87       -0.49      0.69 o 
  -4   6   3        0.22        0.44      0.64 o 
  -3   6   3      180.05      205.26      6.97 o 
  -2   6   3       16.78       15.76      0.99 o 
  -1   6   3      120.73      108.05      3.62 o 
   0   6   3       73.49       72.73      1.69 o 
   1   6   3      200.23      211.85      3.43 o 
   2   6   3      312.42      307.87      3.50 o 
   3   6   3       74.99       69.67      2.02 o 
   4   6   3        8.20       10.40      1.87 o 
   5   6   3       21.40       20.38      1.55 o 
   6   6   3        0.38        0.70      1.01 o 
   7   6   3        1.46        2.24      1.63 o 
   8   6   3        7.13        9.97      2.26 o 
  -9   7   3       17.69       22.59      2.46 o 
  -8   7   3        1.31       -0.32      1.31 o 
  -7   7   3        0.06       -1.15      1.12 o 
  -6   7   3       15.68       14.69      1.78 o 
  -5   7   3      195.74      192.71      6.61 o 
  -4   7   3       33.74       33.59      1.54 o 
  -3   7   3      101.53      104.32      2.31 o 
  -2   7   3       18.80       22.76      1.11 o 
  -1   7   3      265.11      255.29      5.24 o 
   0   7   3      210.58      227.38      3.06 o 
   1   7   3      669.34      701.30      8.26 o 
   2   7   3      181.36      181.90      3.12 o 
   3   7   3       92.63       93.91      2.40 o 
   4   7   3       32.24       28.67      1.60 o 
   5   7   3       14.40       17.68      2.01 o 
   6   7   3       50.35       53.13      2.26 o 
   7   7   3       20.49       22.69      2.53 o 
   8   7   3       19.47       20.20      3.83 o 
  -9   8   3        4.64        4.26      1.73 o 
  -8   8   3        8.92       11.93      1.94 o 
  -7   8   3       30.44       27.64      2.36 o 
  -6   8   3        0.00       -0.93      1.16 o 
  -5   8   3      129.52      135.36      4.05 o 
  -4   8   3      706.87      704.77     29.03 o 
  -3   8   3       26.76       22.92      1.32 o 
  -2   8   3      104.92      107.20      2.31 o 
  -1   8   3        9.44        8.13      0.85 o 
   0   8   3      158.68      167.94      3.64 o 
   1   8   3      103.59      117.83      2.13 o 
   2   8   3       22.84       24.74      1.42 o 
   3   8   3       84.20       86.81      2.42 o 
   4   8   3       19.11       21.41      1.90 o 
   5   8   3       14.03       16.64      1.65 o 
   6   8   3        1.08        1.31      1.23 o 
   7   8   3       32.90       37.23      3.01 o 
  -8   9   3       12.78       18.81      2.29 o 
  -7   9   3       39.04       35.07      2.48 o 
  -6   9   3      113.31       98.92      6.80 o 
  -5   9   3      208.23      210.28     11.60 o 
  -4   9   3      262.91      265.41     11.74 o 
  -3   9   3        4.48        2.51      0.92 o 
  -2   9   3       59.04       58.65      1.84 o 
  -1   9   3       41.74       36.68      1.45 o 
   0   9   3        6.13        6.24      0.96 o 
   1   9   3        1.06       -0.69      0.65 o 
   2   9   3       19.43       18.50      1.45 o 
   3   9   3       52.28       47.66      1.97 o 
   4   9   3       49.81       51.15      2.11 o 
   5   9   3        6.32        5.75      1.35 o 
   6   9   3        8.09        9.77      1.65 o 
   7   9   3        1.69        3.37      1.49 o 
  -8  10   3        0.48        0.98      1.56 o 
  -7  10   3       12.97       11.80      1.95 o 
  -6  10   3       30.58       26.79      2.33 o 
  -5  10   3       87.22       81.48      3.41 o 
  -4  10   3        0.33        3.15      1.12 o 
  -3  10   3        8.69        4.49      1.16 o 
  -2  10   3      568.58      550.37     15.40 o 
  -1  10   3      405.43      408.94      6.99 o 
   0  10   3       41.24       39.72      1.76 o 
   1  10   3        2.97        2.63      1.24 o 
   2  10   3       35.06       30.38      2.20 o 
   3  10   3        5.95        3.65      1.22 o 
   4  10   3       75.29       75.19      4.77 o 
   5  10   3      138.05      146.78      3.67 o 
   6  10   3        1.81        2.60      1.47 o 
  -7  11   3        0.15        1.88      1.57 o 
  -6  11   3        0.55       -0.35      1.65 o 
  -5  11   3        6.12        4.90      2.30 o 
  -4  11   3        5.88        8.55      1.35 o 
  -3  11   3        2.04        1.16      1.08 o 
  -2  11   3       39.60       38.39      2.35 o 
  -1  11   3      235.76      243.34      5.22 o 
   0  11   3        0.04       -1.35      0.90 o 
   1  11   3       60.10       52.82      4.68 o 
   2  11   3       49.31       43.15      2.53 o 
   3  11   3        4.33        1.93      1.48 o 
   4  11   3      105.10      115.55      3.99 o 
   5  11   3       34.45       37.88      2.48 o 
   6  11   3        1.79        0.62      1.38 o 
  -7  12   3        9.59        7.18      1.95 o 
  -6  12   3        1.14        1.34      1.54 o 
  -5  12   3        0.16       -0.07      1.20 o 
  -4  12   3        2.77        2.44      1.17 o 
  -3  12   3        4.04        0.54      1.33 o 
  -2  12   3       30.09       31.79      2.42 o 
  -1  12   3      197.86      194.39      5.75 o 
   0  12   3       57.10       49.80      2.12 o 
   1  12   3        5.71        3.53      1.63 o 
   2  12   3        1.33       -2.10      1.53 o 
   3  12   3        0.79       -0.49      1.43 o 
   4  12   3      135.49      151.32     12.68 o 
   5  12   3       47.22       45.29      2.99 o 
  -6  13   3        1.00        2.28      1.62 o 
  -5  13   3        0.00        1.85      1.56 o 
  -4  13   3        5.46        5.83      2.54 o 
  -3  13   3       14.40       14.95      2.12 o 
  -2  13   3        0.35        0.09      1.50 o 
  -1  13   3        0.76        0.78      1.18 o 
   0  13   3        3.80        1.64      1.16 o 
   1  13   3        2.13        1.88      1.48 o 
   2  13   3        0.26       -2.28      1.88 o 
   3  13   3        0.55        0.38      1.54 o 
   4  13   3        0.15        0.82      1.49 o 
  -5  14   3       19.14       27.52      4.00 o 
  -4  14   3       16.88       24.03      3.81 o 
  -3  14   3        8.72        8.92      2.08 o 
  -2  14   3        4.15        3.50      1.36 o 
  -1  14   3        1.67        2.65      1.31 o 
   0  14   3        6.75        7.40      1.85 o 
   1  14   3        4.43        2.81      1.58 o 
   2  14   3        2.01        0.68      1.79 o 
   3  14   3        1.27       -0.11      1.59 o 
  -3  15   3        2.48        0.24      1.68 o 
  -2  15   3        6.16        3.94      1.49 o 
  -1  15   3        1.06       -0.94      1.23 o 
   0  15   3        0.19       -0.01      1.51 o 
   1  15   3        1.50       -0.82      1.41 o 
   2  15   3        0.07       -1.61      1.51 o 
 -10   0   4        0.75        0.61      2.68 o 
  -9   0   4       48.85       54.89      4.56 o 
  -8   0   4        9.94        5.56      1.48 o 
  -7   0   4       77.99       71.49      3.05 o 
  -6   0   4       31.34       30.70      2.30 o 
  -5   0   4        2.10        0.73      0.85 o 
  -4   0   4      646.16      653.28      9.32 o 
  -3   0   4      172.13      175.52      2.50 o 
  -2   0   4       82.92       81.59      1.66 o 
  -1   0   4      927.98      849.88     15.91 o 
   0   0   4      921.45      941.63     11.46 o 
   1   0   4      230.28      225.87      3.15 o 
   2   0   4     7320.52     7357.46     63.90 o 
   3   0   4      760.95      750.55      7.93 o 
   4   0   4        2.94       -0.32      0.92 o 
   5   0   4        0.73       -1.22      1.83 o 
   6   0   4        8.30        6.16      2.49 o 
   7   0   4       13.97        5.83      2.82 o 
   8   0   4       10.02        8.47      3.10 o 
 -10   1   4        1.64        1.43      1.92 o 
  -9   1   4        8.33        9.52      1.52 o 
  -8   1   4        1.42       -0.66      0.86 o 
  -7   1   4      282.05      280.79      4.21 o 
  -6   1   4       60.94       53.42      1.77 o 
  -5   1   4        0.10       -0.27      0.56 o 
  -4   1   4      254.66      223.34      3.20 o 
  -3   1   4      593.19      625.84      6.20 o 
  -2   1   4      943.66      933.90      7.97 o 
  -1   1   4       33.62       28.97      1.41 o 
   0   1   4      156.89      157.74      2.68 o 
   1   1   4        1.37        1.34      0.46 o 
   2   1   4      216.63      217.05      4.72 o 
   3   1   4       24.27       26.69      0.96 o 
   4   1   4        8.31        8.92      0.93 o 
   5   1   4       59.48       63.31      3.27 o 
   6   1   4        1.25       -1.68      1.35 o 
   7   1   4       15.12       14.94      2.29 o 
   8   1   4        2.77        0.52      1.97 o 
 -10   2   4        0.11       -1.51      1.61 o 
  -9   2   4        3.37        2.89      1.25 o 
  -8   2   4        1.03       -0.06      0.88 o 
  -7   2   4      428.11      454.41      5.67 o 
  -6   2   4      411.36      394.27      4.97 o 
  -5   2   4      127.09      123.67      2.41 o 
  -4   2   4       11.97       16.62      1.03 o 
  -3   2   4      415.10      432.52      5.51 o 
  -2   2   4       21.25       25.78      1.12 o 
  -1   2   4      145.94      142.02      2.42 o 
   0   2   4       26.58       21.56      1.07 o 
   1   2   4      402.39      407.09      4.64 o 
   2   2   4      661.66      697.25      6.39 o 
   3   2   4        1.39        0.18      0.59 o 
   4   2   4        7.21        4.97      0.92 o 
   5   2   4       27.58       25.61      1.69 o 
   6   2   4        0.40       -1.19      1.06 o 
   7   2   4        7.13        5.73      3.08 o 
   8   2   4       23.11       28.04      2.99 o 
 -10   3   4        3.31        4.56      2.06 o 
  -9   3   4       28.76       30.72      2.07 o 
  -8   3   4        1.06       -1.31      0.99 o 
  -7   3   4      316.83      335.73      4.70 o 
  -6   3   4      195.13      185.20      4.17 o 
  -5   3   4      193.38      191.60      3.72 o 
  -4   3   4       55.98       64.43      1.66 o 
  -3   3   4       37.75       31.73      1.36 o 
  -2   3   4      501.51      511.80      4.90 o 
  -1   3   4      160.03      167.42      2.22 o 
   0   3   4       97.71       82.87      1.88 o 
   1   3   4      258.54      231.49      2.62 o 
   2   3   4      141.77      137.64      2.20 o 
   3   3   4       66.32       72.01      3.08 o 
   4   3   4        7.75        7.51      1.04 o 
   5   3   4       13.04       13.30      1.74 o 
   6   3   4       11.65        9.33      1.68 o 
   7   3   4        1.62        1.28      1.31 o 
   8   3   4        6.93        5.85      2.13 o 
 -10   4   4       14.18       17.20      2.65 o 
  -9   4   4        0.27       -0.58      1.19 o 
  -8   4   4       15.72       15.65      1.66 o 
  -7   4   4      261.68      255.79      4.04 o 
  -6   4   4       44.83       38.84      1.58 o 
  -5   4   4       23.92       22.23      1.23 o 
  -4   4   4       12.58       11.10      1.08 o 
  -3   4   4        0.01       -0.40      0.54 o 
  -2   4   4      441.43      455.03      5.76 o 
  -1   4   4       88.07       89.61      1.57 o 
   0   4   4        0.09       -0.55      0.50 o 
   1   4   4       49.55       45.99      1.79 o 
   2   4   4        1.28        0.35      0.57 o 
   3   4   4        3.03        4.68      0.93 o 
   4   4   4       66.78       65.23      2.04 o 
   5   4   4       57.33       56.52      2.17 o 
   6   4   4       19.92       18.98      2.35 o 
   7   4   4        0.15       -0.77      1.29 o 
   8   4   4        1.03       -0.37      1.76 o 
  -9   5   4        2.46        0.92      1.23 o 
  -8   5   4        1.56        2.14      1.20 o 
  -7   5   4        6.98        7.18      1.13 o 
  -6   5   4        0.02       -1.08      0.72 o 
  -5   5   4       13.11       14.58      1.28 o 
  -4   5   4       43.97       46.14      2.80 o 
  -3   5   4       18.53       16.93      1.12 o 
  -2   5   4      202.33      223.39      7.94 o 
  -1   5   4       68.79       67.48      1.85 o 
   0   5   4       68.14       68.66      1.77 o 
   1   5   4      157.08      165.56      5.01 o 
   2   5   4        0.83       -0.02      0.53 o 
   3   5   4       56.65       55.52      1.91 o 
   4   5   4        9.34        7.11      1.10 o 
   5   5   4       14.27       14.53      1.42 o 
   6   5   4       57.69       57.87      2.82 o 
   7   5   4        1.10        1.22      1.50 o 
   8   5   4        1.16        1.26      1.60 o 
  -9   6   4        0.16       -0.48      1.27 o 
  -8   6   4        0.66       -1.52      1.01 o 
  -7   6   4       93.91       86.52      6.00 o 
  -6   6   4       73.93       71.96      2.34 o 
  -5   6   4       52.45       46.59      3.31 o 
  -4   6   4       62.49       67.82      3.06 o 
  -3   6   4       46.46       42.31      2.81 o 
  -2   6   4        1.13       -0.09      0.71 o 
  -1   6   4      102.97       99.85      1.73 o 
   0   6   4        0.10        0.18      0.86 o 
   1   6   4      180.20      171.25      2.59 o 
   2   6   4       13.46       10.58      1.11 o 
   3   6   4       22.22       23.80      2.18 o 
   4   6   4       34.57       36.04      2.75 o 
   5   6   4       15.66       19.18      1.64 o 
   6   6   4        9.23       11.81      1.92 o 
   7   6   4        0.24        0.12      1.60 o 
  -9   7   4       13.89       15.41      3.76 o 
  -8   7   4        1.19        0.58      1.76 o 
  -7   7   4        2.32        0.60      1.34 o 
  -6   7   4       37.32       28.45      1.79 o 
  -5   7   4        4.16        1.12      0.98 o 
  -4   7   4        4.36        2.15      0.89 o 
  -3   7   4       47.96       40.58      1.90 o 
  -2   7   4       68.32       61.02      1.78 o 
  -1   7   4       72.40       67.99      5.27 o 
   0   7   4       76.92       75.85      1.97 o 
   1   7   4        2.18        2.68      0.70 o 
   2   7   4       10.83       11.22      1.21 o 
   3   7   4        3.10        2.04      0.98 o 
   4   7   4        0.35       -0.46      0.92 o 
   5   7   4        0.01       -1.18      1.01 o 
   6   7   4        8.15       10.51      2.18 o 
   7   7   4       13.73       18.33      3.76 o 
  -9   8   4        1.04       -0.21      1.68 o 
  -8   8   4        0.13       -1.10      1.43 o 
  -7   8   4        7.73        4.42      1.61 o 
  -6   8   4        0.83        1.48      1.10 o 
  -5   8   4      188.93      160.53      9.71 o 
  -4   8   4       34.20       36.27      4.10 o 
  -3   8   4       90.44       86.07      4.90 o 
  -2   8   4       86.49       79.33      4.04 o 
  -1   8   4       17.07       15.75      1.60 o 
   0   8   4       20.30       19.42      2.49 o 
   1   8   4       12.32       11.11      0.96 o 
   2   8   4      104.41      105.69      2.99 o 
   3   8   4        0.24       -0.79      0.94 o 
   4   8   4        3.18        4.80      1.22 o 
   5   8   4       13.31       14.38      1.70 o 
   6   8   4        0.51       -1.70      1.24 o 
   7   8   4       22.95       28.51      6.49 o 
  -8   9   4        4.48        1.95      2.19 o 
  -7   9   4        8.17        8.30      2.49 o 
  -6   9   4       15.31       14.43      2.07 o 
  -5   9   4        8.62        7.50      1.34 o 
  -4   9   4       50.64       44.27      2.06 o 
  -3   9   4       91.99       97.98      5.30 o 
  -2   9   4        0.54       -1.06      2.47 o 
  -1   9   4        2.34        1.02      1.08 o 
   0   9   4       41.61       37.64      2.71 o 
   1   9   4       19.54       26.27      2.71 o 
   2   9   4        2.95        0.39      1.18 o 
   3   9   4        1.49       -0.06      1.04 o 
   4   9   4       22.58       24.40      2.45 o 
   5   9   4        5.44        5.48      1.40 o 
   6   9   4        1.25       -1.18      1.22 o 
  -8  10   4        0.00        0.20      1.66 o 
  -7  10   4        0.02       -1.12      2.77 o 
  -6  10   4        0.00        0.53      1.76 o 
  -5  10   4       46.78       45.56      2.33 o 
  -4  10   4      164.24      179.25      7.87 o 
  -3  10   4      394.52      443.71     30.11 o 
  -2  10   4        0.14       -1.07      1.15 o 
  -1  10   4        7.69       11.31      1.66 o 
   0  10   4       51.20       56.55      2.14 o 
   1  10   4       22.88       21.82      4.19 o 
   2  10   4       18.15       17.24      1.64 o 
   3  10   4        1.11        1.19      1.19 o 
   4  10   4        0.01        0.03      1.13 o 
   5  10   4        8.05        5.30      2.04 o 
   6  10   4        0.01       -1.05      1.38 o 
  -7  11   4        0.18        1.11      1.53 o 
  -6  11   4       10.98       14.03      2.10 o 
  -5  11   4       15.74       13.98      1.64 o 
  -4  11   4        5.51        7.27      1.71 o 
  -3  11   4      226.45      238.98      6.14 o 
  -2  11   4       25.89       24.83      4.77 o 
  -1  11   4       37.64       44.37      2.49 o 
   0  11   4       70.86       70.13      2.45 o 
   1  11   4       18.95       17.22      2.13 o 
   2  11   4        2.25       -1.03      1.31 o 
   3  11   4        0.20       -2.78      1.98 o 
   4  11   4        5.01        5.82      1.53 o 
   5  11   4        1.96        3.87      1.52 o 
  -6  12   4        4.00        4.81      1.78 o 
  -5  12   4        0.75       -0.14      2.02 o 
  -4  12   4        0.81       -1.43      1.46 o 
  -3  12   4        4.89        5.95      1.71 o 
  -2  12   4       33.32       30.87      2.58 o 
  -1  12   4      157.62      164.36      5.93 o 
   0  12   4       20.83       22.49      2.61 o 
   1  12   4       15.44       15.58      2.99 o 
   2  12   4        1.85       -1.35      2.75 o 
   3  12   4        1.35       -0.33      1.51 o 
   4  12   4        0.16       -0.12      1.63 o 
  -5  13   4        0.06       -2.54      2.21 o 
  -4  13   4       27.70       32.75      2.88 o 
  -3  13   4        0.02       -0.60      1.48 o 
  -2  13   4       20.28       21.95      2.43 o 
  -1  13   4       25.93       29.01      2.16 o 
   0  13   4       16.74       19.93      2.46 o 
   1  13   4       18.89       16.63      2.34 o 
   2  13   4        1.00       -0.52      1.54 o 
   3  13   4       17.17       21.24      3.83 o 
   4  13   4        5.84        6.77      2.13 o 
  -4  14   4        5.26        7.42      2.07 o 
  -3  14   4        1.55        0.12      1.60 o 
  -2  14   4        4.22        2.48      1.43 o 
  -1  14   4        0.08       -1.65      1.29 o 
   0  14   4       15.92       13.67      2.28 o 
   1  14   4       12.03       14.97      2.38 o 
   2  14   4        1.35        0.64      1.88 o 
  -2  15   4        0.18       -0.21      1.43 o 
  -1  15   4        1.11       -1.28      1.66 o 
   0  15   4       17.54       12.21      2.31 o 
 -10   1   5       14.81       20.09      2.89 o 
  -9   1   5        0.39       -0.31      1.00 o 
  -8   1   5       19.86       19.44      1.53 o 
  -7   1   5        7.04        7.14      1.35 o 
  -6   1   5      537.78      553.66      9.11 o 
  -5   1   5      245.26      237.33      3.67 o 
  -4   1   5       79.38       79.32      1.94 o 
  -3   1   5       90.53       82.99      2.23 o 
  -2   1   5       39.75       38.05      1.35 o 
  -1   1   5      136.95      125.38      3.93 o 
   0   1   5       27.79       25.54      1.28 o 
   1   1   5        0.77       -1.40      0.93 o 
   2   1   5      405.90      401.65      3.58 o 
   3   1   5       23.38       26.85      1.42 o 
   4   1   5       92.95       94.62      3.69 o 
   5   1   5        0.09       -1.76      1.40 o 
   6   1   5        2.82        0.40      1.59 o 
   7   1   5       10.65       12.15      2.87 o 
 -10   2   5        7.54        9.55      2.45 o 
  -9   2   5        0.25       -0.26      1.18 o 
  -8   2   5       18.26       20.70      1.70 o 
  -7   2   5        7.81        6.92      1.17 o 
  -6   2   5      307.81      331.35      4.72 o 
  -5   2   5       47.65       40.75      1.62 o 
  -4   2   5       13.80       11.92      1.10 o 
  -3   2   5       35.17       37.45      1.90 o 
  -2   2   5       61.28       56.61      1.37 o 
  -1   2   5       41.75       42.29      1.51 o 
   0   2   5      138.95      136.46      2.70 o 
   1   2   5        5.46        4.06      0.61 o 
   2   2   5      140.19      127.66      2.28 o 
   3   2   5      159.53      149.01      3.01 o 
   4   2   5       52.22       51.00      1.75 o 
   5   2   5        4.61        4.02      1.75 o 
   6   2   5        0.99       -1.43      1.65 o 
   7   2   5        3.88        0.87      1.88 o 
  -9   3   5       21.16       25.13      3.37 o 
  -8   3   5        0.54       -0.58      0.90 o 
  -7   3   5      134.95      126.61      2.88 o 
  -6   3   5       12.15       12.20      1.33 o 
  -5   3   5       43.22       43.49      2.42 o 
  -4   3   5       72.15       73.85      2.20 o 
  -3   3   5        6.33        5.79      0.91 o 
  -2   3   5      303.05      317.60      3.65 o 
  -1   3   5       83.05       79.80      2.01 o 
   0   3   5       23.18       23.27      1.30 o 
   1   3   5       14.58       10.07      0.87 o 
   2   3   5        5.42        5.03      0.76 o 
   3   3   5       33.78       27.93      1.57 o 
   4   3   5       13.22       11.44      2.12 o 
   5   3   5        0.88       -0.48      1.98 o 
   6   3   5        5.35        2.69      1.78 o 
   7   3   5        6.41        1.75      2.03 o 
  -9   4   5        0.02       -1.06      1.19 o 
  -8   4   5        3.28        2.70      1.08 o 
  -7   4   5       28.63       22.72      1.58 o 
  -6   4   5       26.34       27.67      1.61 o 
  -5   4   5       51.91       47.46      1.91 o 
  -4   4   5      125.16      130.58      2.93 o 
  -3   4   5        2.99        1.44      0.72 o 
  -2   4   5      472.12      471.95      6.39 o 
  -1   4   5       70.68       72.18      1.93 o 
   0   4   5       47.27       52.34      1.77 o 
   1   4   5       12.68       18.83      1.40 o 
   2   4   5        6.04       10.26      1.17 o 
   3   4   5       43.53       39.42      1.84 o 
   4   4   5        3.63        1.52      0.98 o 
   5   4   5        0.48       -0.11      1.28 o 
   6   4   5        2.87        0.78      1.30 o 
   7   4   5        1.97       -1.01      1.70 o 
  -9   5   5        8.38       12.27      3.36 o 
  -8   5   5       39.84       40.47      3.28 o 
  -7   5   5      114.52       92.07      3.96 o 
  -6   5   5        4.21       -0.31      0.95 o 
  -5   5   5        2.71        1.17      0.90 o 
  -4   5   5       14.13       11.97      1.24 o 
  -3   5   5       20.92       22.34      1.34 o 
  -2   5   5       11.19       12.59      0.95 o 
  -1   5   5      124.83      131.45      5.25 o 
   0   5   5       15.51       14.14      1.20 o 
   1   5   5        4.77        8.01      1.25 o 
   2   5   5        2.51        2.76      0.94 o 
   3   5   5       22.63       24.77      1.58 o 
   4   5   5       10.16       15.89      2.09 o 
   5   5   5        3.64        4.38      1.60 o 
   6   5   5        0.14        0.81      1.65 o 
   7   5   5        5.61        6.02      1.90 o 
  -9   6   5        0.44       -0.87      1.65 o 
  -8   6   5        1.10       -0.09      1.41 o 
  -7   6   5       30.19       28.25      1.98 o 
  -6   6   5        4.93        4.81      1.19 o 
  -5   6   5        0.77       -0.91      0.84 o 
  -4   6   5       19.16       15.15      1.40 o 
  -3   6   5        0.71        0.55      0.71 o 
  -2   6   5      158.57      161.04      6.97 o 
  -1   6   5       13.88       15.95      2.03 o 
   0   6   5       12.27       13.53      1.29 o 
   1   6   5       16.33       20.72      1.18 o 
   2   6   5       59.95       67.14      2.21 o 
   3   6   5      125.56      122.99      5.09 o 
   4   6   5       40.66       36.86      1.96 o 
   5   6   5        8.27       10.94      1.49 o 
   6   6   5        6.80        8.30      2.87 o 
   7   6   5        0.24       -0.17      1.82 o 
  -9   7   5        1.46        0.98      1.68 o 
  -8   7   5       22.51       23.14      2.45 o 
  -7   7   5        0.88        1.43      1.08 o 
  -6   7   5        3.44        3.67      1.21 o 
  -5   7   5        2.30        0.37      0.97 o 
  -4   7   5      139.03      130.57      5.24 o 
  -3   7   5       58.95       57.88      3.12 o 
  -2   7   5       42.51       41.84      2.27 o 
  -1   7   5        8.19        9.05      1.10 o 
   0   7   5       62.48       66.34      5.50 o 
   1   7   5       29.08       26.20      1.24 o 
   2   7   5      117.69      121.20      2.98 o 
   3   7   5       15.05       12.24      1.48 o 
   4   7   5       12.45        9.95      1.46 o 
   5   7   5        3.55        3.90      1.35 o 
   6   7   5        3.58        1.55      1.78 o 
  -8   8   5        1.70        0.99      1.57 o 
  -7   8   5        2.01        1.26      1.37 o 
  -6   8   5       29.07       26.31      1.91 o 
  -5   8   5        1.07       -0.44      0.98 o 
  -4   8   5       65.15       65.30      6.81 o 
  -3   8   5      328.16      376.38     22.83 o 
  -2   8   5       45.04       46.65      5.76 o 
  -1   8   5        2.25        0.90      1.12 o 
   0   8   5        1.52        1.56      0.85 o 
   1   8   5       45.71       43.39      1.93 o 
   2   8   5       32.19       29.48      1.80 o 
   3   8   5        7.17        3.97      1.27 o 
   4   8   5       16.98       21.64      1.88 o 
   5   8   5        3.31        4.87      1.49 o 
   6   8   5        0.58        1.25      1.80 o 
  -8   9   5        2.69        1.12      1.62 o 
  -7   9   5       23.49       30.95      3.39 o 
  -6   9   5       21.53       18.39      1.76 o 
  -5   9   5      118.45      106.71      7.63 o 
  -4   9   5       94.31       99.30      6.66 o 
  -3   9   5      278.40      301.57     26.80 o 
  -2   9   5        0.05       -1.76      2.07 o 
  -1   9   5       75.36       78.47      6.49 o 
   0   9   5       25.80       28.64      1.71 o 
   1   9   5        0.65       -0.59      0.95 o 
   2   9   5        0.65       -0.94      0.99 o 
   3   9   5       13.10       13.54      1.94 o 
   4   9   5       12.17       11.59      2.78 o 
   5   9   5       11.13       11.78      1.83 o 
  -7  10   5        3.24        3.72      1.80 o 
  -6  10   5        9.10        4.89      1.37 o 
  -5  10   5       14.74       15.73      2.18 o 
  -4  10   5       73.62       74.96      5.03 o 
  -3  10   5        2.33        2.30      1.55 o 
  -2  10   5        4.38        2.00      1.45 o 
  -1  10   5      194.81      199.52     24.96 o 
   0  10   5      216.03      236.03     10.94 o 
   1  10   5        0.75        0.02      1.41 o 
   2  10   5        0.03       -0.90      1.73 o 
   3  10   5        6.58        7.52      2.05 o 
   4  10   5        0.03       -1.79      1.20 o 
   5  10   5       23.06       25.62      2.38 o 
  -6  11   5        0.42        2.77      2.59 o 
  -5  11   5        0.65        2.16      1.67 o 
  -4  11   5        1.35        0.33      1.54 o 
  -3  11   5        2.73        4.33      1.70 o 
  -2  11   5        0.32       -0.87      1.37 o 
  -1  11   5       16.91       15.82      2.10 o 
   0  11   5       79.88       84.15     12.02 o 
   1  11   5        0.72       -1.96      1.52 o 
   2  11   5       14.44       12.57      2.25 o 
   3  11   5        7.77        7.77      1.69 o 
   4  11   5        0.24        0.12      1.43 o 
  -6  12   5       12.74       12.65      3.34 o 
  -5  12   5        0.22       -0.38      1.57 o 
  -4  12   5        0.27       -2.24      1.95 o 
  -3  12   5        2.11        1.65      1.70 o 
  -2  12   5        0.87       -0.85      1.95 o 
  -1  12   5        4.33        3.28      1.46 o 
   0  12   5       65.97       72.36     10.14 o 
   1  12   5       29.06       31.34      2.91 o 
   2  12   5        5.53        3.99      1.89 o 
   3  12   5        0.94       -1.36      1.64 o 
  -4  13   5        0.14       -1.29      2.23 o 
  -3  13   5        1.21        0.05      1.69 o 
  -2  13   5        7.30        6.81      1.95 o 
  -1  13   5        0.42       -2.11      1.61 o 
   0  13   5        0.97        1.05      1.81 o 
   1  13   5        1.77        0.39      1.68 o 
   2  13   5        0.06       -1.59      1.73 o 
  -3  14   5        9.75       12.07      2.56 o 
  -2  14   5        8.84       10.59      1.85 o 
  -1  14   5        3.76        3.37      2.09 o 
   0  14   5        0.23       -1.98      1.76 o 
  -9   0   6        1.22        0.66      1.50 o 
  -8   0   6       56.79       58.79      3.86 o 
  -7   0   6        6.14        5.34      1.60 o 
  -6   0   6        0.00       -1.87      1.26 o 
  -5   0   6       22.35       25.20      2.24 o 
  -4   0   6       34.03       31.20      2.09 o 
  -3   0   6      278.52      293.53      8.71 o 
  -2   0   6       47.82       45.83      1.98 o 
  -1   0   6       15.97       12.80      1.47 o 
   0   0   6      156.07      179.55     16.26 o 
   1   0   6       74.09       75.16      2.16 o 
   2   0   6       73.08       57.10      2.58 o 
   3   0   6      888.35      877.67     17.91 o 
   4   0   6      162.18      161.20      6.78 o 
   5   0   6        2.75        3.06      2.49 o 
   6   0   6        0.11       -3.39      2.26 o 
   7   0   6        0.85        1.69      3.01 o 
  -9   1   6        0.95        0.79      1.16 o 
  -8   1   6       10.91       11.95      1.48 o 
  -7   1   6        0.72       -0.40      0.89 o 
  -6   1   6      253.23      259.97      5.94 o 
  -5   1   6       21.81       25.87      1.60 o 
  -4   1   6        4.49        3.19      0.96 o 
  -3   1   6       72.66       68.45      2.86 o 
  -2   1   6       45.64       39.29      1.56 o 
  -1   1   6      112.15      107.14      2.57 o 
   0   1   6        0.45        1.99      0.82 o 
   1   1   6       24.24       22.54      1.16 o 
   2   1   6        0.39        0.17      0.72 o 
   3   1   6       68.43       61.46      2.56 o 
   4   1   6        1.14        4.59      1.81 o 
   5   1   6        4.13        3.62      2.63 o 
   6   1   6        4.40        8.13      2.16 o 
   7   1   6        0.10       -1.42      1.98 o 
  -9   2   6        0.67       -0.21      1.07 o 
  -8   2   6        2.02        0.75      1.00 o 
  -7   2   6       13.65       13.98      1.40 o 
  -6   2   6      282.69      301.26      9.80 o 
  -5   2   6      328.72      339.16      5.99 o 
  -4   2   6       52.80       51.86      2.02 o 
  -3   2   6        8.01        6.67      1.13 o 
  -2   2   6      181.55      180.20      4.57 o 
  -1   2   6       25.12       22.72      1.42 o 
   0   2   6       11.77        9.11      1.60 o 
   1   2   6        0.06       -0.77      0.65 o 
   2   2   6      101.37      107.23      2.73 o 
   3   2   6      147.74      153.01      2.94 o 
   4   2   6        3.78        0.92      1.66 o 
   5   2   6        0.83        0.41      1.63 o 
   6   2   6        3.46        5.63      2.08 o 
  -9   3   6        5.00        3.08      1.41 o 
  -8   3   6       16.43       16.55      1.56 o 
  -7   3   6        0.37       -0.51      0.86 o 
  -6   3   6      301.20      302.81      5.36 o 
  -5   3   6       95.70       90.09      2.73 o 
  -4   3   6       30.37       24.32      1.62 o 
  -3   3   6       23.58       25.85      1.54 o 
  -2   3   6       60.74       64.21      2.71 o 
  -1   3   6      104.73      106.24      2.53 o 
   0   3   6       35.36       35.12      1.94 o 
   1   3   6        0.06       -0.48      0.65 o 
   2   3   6       20.41       23.53      1.56 o 
   3   3   6       35.79       38.06      2.09 o 
   4   3   6        7.88        4.80      1.83 o 
   5   3   6        0.02       -1.87      1.44 o 
   6   3   6        3.53        1.44      2.01 o 
  -9   4   6       20.88       25.97      2.27 o 
  -8   4   6        0.09       -0.90      0.95 o 
  -7   4   6        4.95        4.16      1.24 o 
  -6   4   6      133.15      126.30      4.65 o 
  -5   4   6       24.24       22.57      1.74 o 
  -4   4   6       23.48       24.12      1.65 o 
  -3   4   6        0.94        0.75      0.81 o 
  -2   4   6        2.71        1.42      0.85 o 
  -1   4   6       80.09       81.93      2.70 o 
   0   4   6       34.25       34.27      2.04 o 
   1   4   6        4.31        3.02      0.98 o 
   2   4   6       13.76       15.58      1.45 o 
   3   4   6        0.00       -1.12      0.97 o 
   4   4   6        2.64        0.59      1.06 o 
   5   4   6       15.46       13.50      3.29 o 
   6   4   6        7.69        6.71      2.30 o 
  -9   5   6        6.93        6.69      1.93 o 
  -8   5   6        0.39       -0.23      1.16 o 
  -7   5   6        7.60        8.92      1.41 o 
  -6   5   6        2.65        1.76      1.14 o 
  -5   5   6        5.87        6.50      1.25 o 
  -4   5   6        0.88       -1.21      0.85 o 
  -3   5   6        0.98       -0.30      0.83 o 
  -2   5   6        2.02        0.97      1.18 o 
  -1   5   6       31.70       31.64      1.57 o 
   0   5   6       32.45       33.98      1.68 o 
   1   5   6       35.65       34.85      1.52 o 
   2   5   6       17.43       19.53      1.62 o 
   3   5   6        0.45       -1.47      0.98 o 
   4   5   6        3.84        2.43      1.24 o 
   5   5   6        1.97        2.13      2.30 o 
   6   5   6        7.60        8.52      2.28 o 
  -8   6   6        1.72       -0.56      1.40 o 
  -7   6   6        4.44        1.21      1.12 o 
  -6   6   6       78.30       71.36      2.95 o 
  -5   6   6       48.21       48.66      2.15 o 
  -4   6   6       33.57       31.38      1.84 o 
  -3   6   6       10.35        6.18      1.53 o 
  -2   6   6        6.97        6.63      1.49 o 
  -1   6   6        7.52        6.77      1.11 o 
   0   6   6       15.79       18.50      2.14 o 
   1   6   6        0.84        1.54      1.02 o 
   2   6   6       43.69       42.91      2.83 o 
   3   6   6        2.68        0.33      1.08 o 
   4   6   6        1.69        0.38      1.13 o 
   5   6   6        5.35        6.54      1.92 o 
   6   6   6        1.81        4.04      1.83 o 
  -8   7   6        8.42        8.83      1.94 o 
  -7   7   6        1.80        0.14      1.07 o 
  -6   7   6        8.25        5.87      1.30 o 
  -5   7   6       18.53       14.50      2.02 o 
  -4   7   6        2.48       -0.52      1.65 o 
  -3   7   6        0.39        0.63      1.30 o 
  -2   7   6       43.76       48.18      6.68 o 
  -1   7   6       23.03       24.13      2.38 o 
   0   7   6        8.63        9.09      1.89 o 
   1   7   6        8.22        7.70      1.30 o 
   2   7   6        0.02        0.72      1.13 o 
   3   7   6        1.72        1.28      1.17 o 
   4   7   6        1.44        0.75      1.23 o 
   5   7   6        0.04       -1.87      1.59 o 
  -8   8   6        2.31        2.89      1.68 o 
  -7   8   6        0.94        1.43      1.21 o 
  -6   8   6        2.78        1.12      1.18 o 
  -5   8   6        0.30       -0.97      1.39 o 
  -4   8   6       79.07       75.35      8.19 o 
  -3   8   6       28.12       31.60      2.85 o 
  -2   8   6       22.56       26.62      2.24 o 
  -1   8   6       15.76       15.12      1.95 o 
   0   8   6        4.00        3.73      1.12 o 
   1   8   6       26.35       28.78      2.05 o 
   2   8   6        7.00        4.98      1.33 o 
   3   8   6       28.60       33.46      2.22 o 
   4   8   6        2.77        2.67      1.43 o 
   5   8   6        1.20        1.46      1.52 o 
  -7   9   6        3.74        3.19      1.74 o 
  -6   9   6        9.05        8.08      1.99 o 
  -5   9   6        2.04        2.65      1.61 o 
  -4   9   6        2.57        1.72      2.05 o 
  -3   9   6       26.08       32.45      5.71 o 
  -2   9   6       54.51       61.78      9.53 o 
  -1   9   6        2.36        3.93      1.76 o 
   0   9   6        0.85        1.16      1.18 o 
   1   9   6        9.70        8.74      1.54 o 
   2   9   6        3.25        1.94      1.29 o 
   3   9   6        1.19       -1.81      1.39 o 
   4   9   6        0.33       -1.23      1.47 o 
  -6  10   6        0.00        0.45      1.61 o 
  -5  10   6        0.03       -1.02      1.45 o 
  -4  10   6       31.40       38.14      2.85 o 
  -3  10   6       75.40       98.53      8.35 o 
  -2  10   6      123.55      144.10     19.15 o 
  -1  10   6       11.45       10.97      2.03 o 
   0  10   6       15.60       22.09      4.09 o 
   1  10   6       18.99       25.06      2.06 o 
   2  10   6        7.29        9.34      1.88 o 
   3  10   6        2.97        0.96      1.44 o 
   4  10   6        0.01       -0.56      1.48 o 
  -6  11   6        0.58        0.27      1.75 o 
  -5  11   6        0.66       -2.31      1.54 o 
  -4  11   6       14.30       17.53      4.07 o 
  -3  11   6        3.62        0.20      1.68 o 
  -2  11   6      118.44      134.11      8.61 o 
  -1  11   6       16.66       18.29      2.59 o 
   0  11   6       16.79       24.18      2.79 o 
   1  11   6       18.63       28.58      3.46 o 
   2  11   6        0.16        0.82      1.43 o 
   3  11   6        0.13       -1.17      1.45 o 
  -4  12   6        0.10       -0.97      1.71 o 
  -3  12   6        3.63        1.28      1.88 o 
  -2  12   6        0.08        0.28      1.75 o 
  -1  12   6        9.26        5.52      2.20 o 
   0  12   6       45.82       47.72      5.64 o 
   1  12   6        9.49        6.75      2.35 o 
   2  12   6        3.74        0.43      1.97 o 
  -3  13   6        5.67        6.48      2.28 o 
  -2  13   6        0.36       -2.03      1.75 o 
  -1  13   6       10.28       10.75      2.56 o 
   0  13   6        4.85        5.47      2.21 o 
  -9   1   7       15.16       21.95      2.01 o 
  -8   1   7        0.02       -0.31      1.09 o 
  -7   1   7       18.01       18.40      1.65 o 
  -6   1   7        0.82        0.82      1.01 o 
  -5   1   7      236.70      244.88      4.84 o 
  -4   1   7      131.71      138.47      7.76 o 
  -3   1   7       11.26        7.87      1.55 o 
  -2   1   7        9.38        7.93      1.60 o 
  -1   1   7       14.86       18.53      1.30 o 
   0   1   7       22.62       27.45      1.53 o 
   1   1   7        9.59        7.45      1.15 o 
   2   1   7        0.80        0.20      1.17 o 
   3   1   7       86.28       83.63      6.63 o 
   4   1   7        1.11        2.61      1.81 o 
   5   1   7       18.72       21.72      2.88 o 
  -9   2   7        7.79       11.26      1.98 o 
  -8   2   7        0.11        0.57      1.10 o 
  -7   2   7        5.10        4.99      1.20 o 
  -6   2   7        0.02        0.29      1.19 o 
  -5   2   7       58.53       61.61      2.51 o 
  -4   2   7       49.57       54.70      2.28 o 
  -3   2   7        0.03       -0.28      1.06 o 
  -2   2   7        8.99        5.46      1.40 o 
  -1   2   7       23.03       20.96      2.61 o 
   0   2   7        4.58        4.90      1.12 o 
   1   2   7       24.04       23.38      1.96 o 
   2   2   7        0.69       -0.07      1.15 o 
   3   2   7       14.46       17.98      5.01 o 
   4   2   7       24.97       25.17      4.56 o 
   5   2   7       14.36       16.19      2.62 o 
  -8   3   7        3.31        2.31      1.36 o 
  -7   3   7        1.23        0.44      1.37 o 
  -6   3   7       62.74       57.48      2.50 o 
  -5   3   7       11.16       11.93      1.57 o 
  -4   3   7       13.81       14.72      1.59 o 
  -3   3   7        4.20        2.71      1.33 o 
  -2   3   7        3.22        0.74      1.16 o 
  -1   3   7       24.81       21.19      3.13 o 
   0   3   7       10.87       10.25      1.31 o 
   1   3   7        8.82        9.71      1.58 o 
   2   3   7        0.63       -0.88      0.96 o 
   3   3   7        1.22       -0.41      1.27 o 
   4   3   7        7.47        6.05      2.06 o 
   5   3   7        8.17        7.53      2.39 o 
  -8   4   7        0.25       -1.61      1.17 o 
  -7   4   7        4.92        2.57      1.33 o 
  -6   4   7       32.29       32.38      2.16 o 
  -5   4   7        4.63        5.07      1.72 o 
  -4   4   7       18.33       17.80      1.70 o 
  -3   4   7       20.73       16.36      2.59 o 
  -2   4   7        0.64       -0.42      1.27 o 
  -1   4   7      153.54      128.50      6.07 o 
   0   4   7       25.20       19.94      1.56 o 
   1   4   7       18.51       26.68      3.84 o 
   2   4   7        1.29        1.30      1.13 o 
   3   4   7        1.60        0.65      1.47 o 
   4   4   7        2.63        0.14      2.63 o 
   5   4   7        0.22       -2.44      1.95 o 
  -8   5   7       10.16       14.15      1.91 o 
  -7   5   7       10.00        9.53      1.64 o 
  -6   5   7       88.56       79.83      2.87 o 
  -5   5   7        7.49        6.79      1.37 o 
  -4   5   7        0.11       -1.82      1.21 o 
  -3   5   7       13.80       14.59      2.09 o 
  -2   5   7        5.82        7.90      1.69 o 
  -1   5   7        0.00       -1.45      1.46 o 
   0   5   7        6.83        5.00      1.30 o 
   1   5   7        0.01       -1.07      0.97 o 
   2   5   7        0.88        0.42      1.12 o 
   3   5   7        0.04       -1.67      1.12 o 
   4   5   7        2.55        3.43      2.82 o 
   5   5   7        3.94        0.61      2.05 o 
  -8   6   7        0.28        0.51      1.39 o 
  -7   6   7        3.02        2.66      1.37 o 
  -6   6   7       11.43       10.83      1.64 o 
  -5   6   7        0.62       -0.52      1.38 o 
  -4   6   7        0.16       -2.09      1.40 o 
  -3   6   7       25.83       28.83      3.29 o 
  -2   6   7        0.65        0.33      1.33 o 
  -1   6   7       41.29       48.67      7.93 o 
   0   6   7        5.43        5.87      1.29 o 
   1   6   7        0.15       -0.41      1.04 o 
   2   6   7        1.34        0.16      1.22 o 
   3   6   7        9.64       11.47      1.93 o 
   4   6   7       35.00       42.39      3.60 o 
  -7   7   7        9.34       12.52      1.73 o 
  -6   7   7        0.05       -1.23      1.40 o 
  -5   7   7        5.58        6.55      1.85 o 
  -4   7   7        1.80        0.60      1.45 o 
  -3   7   7       51.72       53.03      7.78 o 
  -2   7   7       40.07       45.20      3.55 o 
  -1   7   7       12.32       15.82      4.52 o 
   0   7   7        1.36       -0.72      1.31 o 
   1   7   7        6.81       11.53      1.86 o 
   2   7   7        3.51        0.82      1.27 o 
   3   7   7       17.43       19.46      3.18 o 
   4   7   7        0.52        0.01      1.46 o 
  -7   8   7        0.01       -1.31      1.48 o 
  -6   8   7        0.43        0.63      1.51 o 
  -5   8   7       16.81       17.95      2.33 o 
  -4   8   7        3.34        1.21      1.65 o 
  -3   8   7       26.70       23.94      4.63 o 
  -2   8   7       74.69       94.02     15.31 o 
  -1   8   7       21.16       25.50      2.50 o 
   0   8   7        2.79        1.60      1.59 o 
   1   8   7        2.14        2.16      1.32 o 
   2   8   7       10.77       13.25      1.78 o 
   3   8   7        5.95        4.06      1.63 o 
   4   8   7        3.76        0.45      1.61 o 
  -6   9   7       14.79       21.82      2.63 o 
  -5   9   7        5.17        2.93      1.81 o 
  -4   9   7       58.95       63.04      3.79 o 
  -3   9   7       30.60       31.61      4.30 o 
  -2   9   7      132.84      157.08     13.06 o 
  -1   9   7        0.03       -0.97      1.60 o 
   0   9   7       28.28       32.14      6.35 o 
   1   9   7       12.72       13.82      1.87 o 
   2   9   7        0.75        0.29      1.50 o 
   3   9   7        1.13       -0.25      1.46 o 
  -5  10   7        5.64        4.14      1.91 o 
  -4  10   7        6.19        3.92      2.23 o 
  -3  10   7       32.92       37.99      3.06 o 
  -2  10   7        7.66       12.40      2.26 o 
  -1  10   7        0.70       -0.85      2.59 o 
   0  10   7       35.92       43.25      3.41 o 
   1  10   7       67.48       82.28      3.74 o 
   2  10   7        1.80        2.02      1.62 o 
  -4  11   7        0.02       -1.89      1.69 o 
  -3  11   7        0.30       -2.75      2.09 o 
  -2  11   7        0.01       -1.50      1.66 o 
  -1  11   7        1.62        1.55      2.63 o 
   0  11   7        6.34        6.70      3.01 o 
   1  11   7       17.87       20.13      4.19 o 
  -8   0   8        1.08        3.43      2.19 o 
  -7   0   8       21.44       29.64      2.89 o 
  -6   0   8        1.50        2.16      2.30 o 
  -5   0   8       32.75       34.15      4.19 o 
  -4   0   8       20.91       24.13      3.53 o 
  -3   0   8       31.38       37.54      3.72 o 
  -2   0   8       47.76       49.72      4.14 o 
  -1   0   8       17.55       14.02      2.82 o 
   0   0   8        0.02       -1.20      1.23 o 
   1   0   8       10.15       14.59      2.75 o 
   2   0   8        5.91        5.36      2.59 o 
   3   0   8       23.10       16.32      3.53 o 
   4   0   8      106.64       86.70      5.93 o 
  -8   1   8        4.84        7.12      1.84 o 
  -7   1   8        4.67        5.91      1.64 o 
  -6   1   8        0.06       -0.45      1.17 o 
  -5   1   8      119.48      128.29      5.81 o 
  -4   1   8        8.82        7.25      1.88 o 
  -3   1   8        1.83        2.62      1.69 o 
  -2   1   8        4.79        3.36      1.51 o 
  -1   1   8        5.16        3.03      1.45 o 
   0   1   8        4.67        2.87      1.06 o 
   1   1   8        0.09       -0.96      0.96 o 
   2   1   8        3.47        3.00      1.77 o 
   3   1   8        0.60       -0.47      1.89 o 
   4   1   8       12.47       21.03      5.39 o 
  -8   2   8        1.32        0.85      1.52 o 
  -7   2   8        0.30       -0.65      1.29 o 
  -6   2   8       11.08       16.59      3.31 o 
  -5   2   8      100.38      101.26      5.22 o 
  -4   2   8      118.41      129.70      4.57 o 
  -3   2   8       10.56        7.78      1.76 o 
  -2   2   8        1.95        3.17      1.50 o 
  -1   2   8       54.09       49.72      3.22 o 
   0   2   8       16.59       14.87      1.42 o 
   1   2   8        0.30       -1.74      1.16 o 
   2   2   8        0.02       -0.09      1.28 o 
   3   2   8       19.34       21.05      2.89 o 
   4   2   8       26.29       29.66      3.29 o 
  -7   3   8        2.36        2.42      1.42 o 
  -6   3   8        0.64       -0.34      1.18 o 
  -5   3   8      134.83      146.98      7.44 o 
  -4   3   8       28.72       32.50      4.00 o 
  -3   3   8        0.06       -0.69      1.28 o 
  -2   3   8        4.58        3.54      2.80 o 
  -1   3   8       19.85       26.03      3.06 o 
   0   3   8       12.06       10.68      2.26 o 
   1   3   8        7.75        6.49      1.86 o 
   2   3   8        3.00        3.69      1.46 o 
   3   3   8        0.18       -0.66      1.80 o 
   4   3   8        7.71        6.47      2.43 o 
  -7   4   8        1.10       -1.43      1.26 o 
  -6   4   8        0.02        1.30      1.37 o 
  -5   4   8       37.21       37.32      7.57 o 
  -4   4   8       12.42       11.47      2.16 o 
  -3   4   8        9.52       11.49      2.96 o 
  -2   4   8        0.26       -1.00      1.55 o 
  -1   4   8        3.39        1.79      2.02 o 
   0   4   8       13.76       11.30      1.86 o 
   1   4   8        5.76        6.64      1.59 o 
   2   4   8        1.99        1.94      1.71 o 
   3   4   8        1.46        0.38      2.02 o 
   4   4   8        0.02       -3.00      2.00 o 
  -7   5   8        0.00       -1.23      1.55 o 
  -6   5   8        8.11        9.22      2.11 o 
  -5   5   8        0.18       -0.64      1.65 o 
  -4   5   8        8.83       14.14      3.41 o 
  -3   5   8        0.62       -1.46      1.45 o 
  -2   5   8        0.78       -0.90      2.05 o 
  -1   5   8        1.21        0.05      1.59 o 
   0   5   8        1.29        1.65      2.49 o 
   1   5   8       11.81        9.24      1.87 o 
   2   5   8       12.94       13.11      4.40 o 
   3   5   8        1.56        0.24      2.63 o 
  -6   6   8        3.59        3.52      1.81 o 
  -5   6   8       28.75       32.69      6.02 o 
  -4   6   8        7.91        8.22      2.05 o 
  -3   6   8       11.69       13.72      6.70 o 
  -2   6   8        0.00       -0.30      1.58 o 
  -1   6   8        0.44        0.15      1.66 o 
   0   6   8        3.39        5.13      2.92 o 
   1   6   8        0.74        0.06      1.35 o 
   2   6   8        0.08       -1.80      1.32 o 
   3   6   8        5.83        3.74      2.16 o 
  -6   7   8        1.35        0.92      1.73 o 
  -5   7   8        6.01        6.99      2.12 o 
  -4   7   8        4.99        4.09      2.19 o 
  -3   7   8        6.34        7.42      2.02 o 
  -2   7   8        0.00       -2.04      1.67 o 
  -1   7   8        9.99       13.18      5.60 o 
   0   7   8        4.18        3.08      1.93 o 
   1   7   8        0.23       -1.78      1.36 o 
   2   7   8        0.74       -0.12      1.44 o 
  -5   8   8        0.32       -0.34      1.70 o 
  -4   8   8        0.34       -2.27      1.51 o 
  -3   8   8       22.20       25.72      6.96 o 
  -2   8   8        7.17        7.71      2.12 o 
  -1   8   8        3.80        5.22      2.87 o 
   0   8   8        0.19       -1.93      1.98 o 
   1   8   8        0.62        0.38      1.86 o 
   2   8   8       11.87       16.05      3.40 o 
  -4   9   8        0.00       -1.20      1.75 o 
  -3   9   8        0.30        0.38      1.71 o 
  -2   9   8        5.87        5.96      2.28 o 
  -1   9   8       16.83       21.21      4.23 o 
   0   9   8        1.73        3.22      2.24 o 
   1   9   8        0.02       -1.02      2.01 o 
  -3  10   8        7.05       12.21      2.50 o 
  -2  10   8       18.13       23.28      4.28 o 
  -1  10   8       24.60       25.54      4.52 o 
  -6   1   9        6.87        4.67      2.05 o 
  -5   1   9        0.08       -0.66      1.77 o 
  -4   1   9       66.66       68.86      3.72 o 
  -3   1   9       48.13       52.33      3.27 o 
  -2   1   9        0.19       -0.28      1.50 o 
  -1   1   9        0.72       -1.39      1.36 o 
   0   1   9        1.06        1.22      1.61 o 
   1   1   9        1.53        0.58      1.81 o 
   2   1   9        3.76        5.32      2.21 o 
  -6   2   9        0.00       -0.49      2.33 o 
  -5   2   9        0.85        0.08      1.70 o 
  -4   2   9        3.96        2.82      1.84 o 
  -3   2   9       14.85       19.23      2.53 o 
  -2   2   9        1.01        0.95      1.58 o 
  -1   2   9        2.02        2.44      1.66 o 
   0   2   9        9.44        6.70      1.91 o 
   1   2   9        0.12       -0.71      1.68 o 
   2   2   9        3.41        3.64      2.26 o 
  -6   3   9        0.04       -0.90      2.38 o 
  -5   3   9       18.48       24.52      4.09 o 
  -4   3   9        5.30        3.25      2.59 o 
  -3   3   9        1.20        1.89      1.60 o 
  -2   3   9        0.11       -1.58      1.44 o 
  -1   3   9        1.55        1.62      1.62 o 
   0   3   9        1.23        2.26      2.63 o 
   1   3   9        1.37        0.08      2.35 o 
   2   3   9        2.18        2.02      2.25 o 
  -6   4   9        2.59        2.32      2.12 o 
  -5   4   9       10.28       16.91      3.76 o 
  -4   4   9        0.08       -0.96      1.92 o 
  -3   4   9        1.08        0.56      1.90 o 
  -2   4   9        2.67       -1.64      1.94 o 
  -1   4   9        1.43        0.61      2.45 o 
   0   4   9       37.22       38.38      4.75 o 
   1   4   9        6.17        3.30      2.10 o 
   2   4   9        1.48        1.08      2.99 o 
  -5   5   9       33.86       45.46      8.70 o 
  -4   5   9        3.45        4.14      2.13 o 
  -3   5   9        0.33       -0.49      1.81 o 
  -2   5   9        4.01        6.23      2.31 o 
  -1   5   9        0.32        2.11      2.05 o 
   0   5   9        0.14        0.61      2.63 o 
   1   5   9        0.05       -0.56      2.40 o 
  -5   6   9        4.05        4.36      2.12 o 
  -4   6   9        0.03       -0.31      2.00 o 
  -3   6   9        0.06       -0.15      2.33 o 
  -2   6   9        8.40       13.87      5.90 o 
  -1   6   9        0.00        0.80      2.59 o 
   0   6   9        6.21        7.31      2.35 o 
   1   6   9        0.90        2.77      2.92 o 
  -4   7   9        3.20        4.27      3.55 o 
  -3   7   9        2.88        3.40      2.06 o 
  -2   7   9       12.42       14.18      2.61 o 
  -1   7   9       13.99       12.70      3.76 o 
   0   7   9        2.41        3.15      2.25 o 
  -4   0  10       32.70       42.57      5.22 o 
  -3   0  10       10.31       11.85      3.57 o 
  -2   0  10        9.62        7.34      3.15 o 
  -1   0  10        4.59        4.61      2.87 o 
  -4   1  10       30.38       38.15      5.08 o 
  -3   1  10        3.95        5.91      2.11 o 
  -2   1  10        0.01        0.08      1.77 o 
  -1   1  10        0.02        1.15      1.86 o 
  -3   2  10       26.08       28.79      3.15 o 
  -2   2  10        1.65        1.58      1.87 o 
  -1   2  10        0.29        0.04      1.73 o 
  -2   3  10        0.87        0.97      1.83 o 
                                                 
